# Supplementary material for: Image Imputation with conditional generative adversarial networks captures clinically relevant imaging features on computed tomography
Source: PLOS Digit Health. 2025 Aug 13;4(8):e0000970. doi: 10.1371/journal.pdig.0000970 (PMC12349720; doi:10.1371/journal.pdig.0000970)
Supplement: S1 Table — (XLSX) [file pdig.0000970.s003.xlsx]

## Sheet: README
Article Title: Image imputation with conditional generative adversarial networks captures clinically relevant imaging features on computed tomography
Journal Name: Journal of Imaging Informatics in Medicine
Author Names: Joseph Rich, Jonathan Le, Ragheb Raad, Tapas Tejura, Ali Rastergarpour, Inderbir Gill, Vinay Duddalwar, Assad Oberai
Corresponding author name: Joseph Rich,
Corresponding author affiliations: Department of Radiology, University of Southern California, Los Angeles, CA, USA 90033; Department of Biology and Bioengineering, California Institute of Technology, Pasadena, CA, USA 91125
Correspond author email address: jmrich@usc.edu
Caption: Supplementary Table 1: Clinical information extracted from imputed and true computed tomography images

## Sheet: cGAN
cGAN MEAN																							0=benign, 1=malignant
Image number	Enhancement pattern	Margin shape	Margin aggressiveness	Endophytic vs. exophytic	Solid vs. cystic	Necrosis	Macroscopic fat	Kidney location	Medial vs. Lateral	Lesion size (mm)	Lesion size (2nd dimension) (mm)	Cortical vs. CM vs. sinus	Invades renal pelvis		Mean intensity	Max intensity	Min intensity	Mean enhancement	Max enhancement	Min enhancement	Standard deviation intensity	Stage	malignant		age	gender	race	grade	stage	size	aggressive	risk
0	NA	smooth	well-marginated	50/50	solid	NA	no	right	lateral	21.46	20.45	cortical	no		25.9124	53.6908	0.361625				433.414	pre-contrast	1		68	1	6	2	2	1.7	0	1
1	heterogeneous	smooth	well-marginated	50/50	solid	yes	no	right	lateral	19.77	17.52	cortical	no		122.775	177.074	3.13202	96.8623	151.665	-12.3334	457.085	corticomedullary	1		68	1	6	2	2	1.7	0	1
2	heterogeneous	smooth	well-marginated	50/50	solid	yes	no	right	lateral	22.02	19.22	cortical	no		175.081	226.468	114.235	149.168	191.735	95.8592	440.013	nephrographic	1		68	1	6	2	2	1.7	0	1
3	homogeneous	smooth	infiltrative	50/50	solid	yes	no	right	lateral	21.69	21.62	cortical	no		104.121	136.189	68.5682	78.2084	125.15	37.0258	437.334	excretory	1		68	1	6	2	2	1.7	0	1
4	NA	smooth	well-marginated	endophytic	solid	NA	no	left	medial	49.25	33.47	corticomedullary	no		22.453	54.5272	-23.2063				437.809	pre-contrast	1		54	0	4	2	3	4.5	1	1
5	heterogeneous	smooth	well-marginated	endophytic	solid	yes	no	left	medial	46.97	28.02	corticomedullary	no		72.1525	130.306	-4.83311	49.6995	103.508	-24.2303	444.652	corticomedullary	1		54	0	4	2	3	4.5	1	1
6	heterogeneous	smooth	well-marginated	endophytic	solid	yes	no	left	medial	50.32	29.22	corticomedullary	no		83.9735	194.504	10.1554	61.5205	171.093	-20.2939	439.307	nephrographic	1		54	0	4	2	3	4.5	1	1
7	heterogeneous	smooth	well-marginated	endophytic	solid	yes	no	left	medial	50.8	35.4	corticomedullary	no		48.569	106.011	1.89158	26.1161	68.1419	-26.3055	440.591	excretory	1		54	0	4	2	3	4.5	1	1
8	NA	smooth	well-marginated	50/50	solid	NA	no	right	lateral	22.67	20.07	cortical	no		16.9456	45.0497	-36.0596				433.767	pre-contrast	0		32	0	6	?	?	2.1	0	1
9	heterogeneous	smooth	well-marginated	50/50	solid	no	no	right	lateral	21.52	18.17	cortical	no		116.883	161.012	0.66829	99.9378	166.236	6.80323	468.966	corticomedullary	0		32	0	6	?	?	2.1	0	1
10	heterogeneous	smooth	well-marginated	50/50	solid	no	no	right	lateral	22.65	17.86	cortical	no		147.828	217.085	-19.0813	130.883	206.684	9.30457	442.272	nephrographic	0		32	0	6	?	?	2.1	0	1
11	heterogeneous	smooth	well-marginated	50/50	solid	no	no	right	lateral	23.48	19.89	cortical	no		99.7366	154.819	5.04427	82.7909	131.413	20.9638	442.283	excretory	0		32	0	6	?	?	2.1	0	1
12	NA	smooth	well-marginated	>50% exophytic	complex cyst	NA	no	right	lateral	39.64	37.05	cortical	no		5.88754	49.8694	-29.1067				435.527	pre-contrast	1		71	1	?	1	2	3.1	0	1
13	heterogeneous	smooth	well-marginated	>50% exophytic	complex cyst	yes	no	right	lateral	38.2	34.69	cortical	no		43.7609	123.409	-18.9193	37.8734	104.836	-15.7067	439.862	corticomedullary	1		71	1	?	1	2	3.1	0	1
14	heterogeneous	smooth	well-marginated	>50% exophytic	complex cyst	yes	no	right	lateral	38.57	35.41	cortical	no		60.606	172.166	-8.71353	54.7185	152.046	-16.8272	435.857	nephrographic	1		71	1	?	1	2	3.1	0	1
15	heterogeneous	smooth	well-marginated	>50% exophytic	complex cyst	yes	no	right	lateral	38.22	36.65	cortical	no		38.4686	118.249	-5.95762	32.581	94.2909	-19.3257	436.359	excretory	1		71	1	?	1	2	3.1	0	1
16	NA	smooth	well-marginated	>50% exophytic	solid	NA	no	left	lateral	98.94	84.76	cortical	no		12.9889	229.816	-56.8113				433.649	pre-contrast	1		53	0	6	3	6	11	1	2
17	heterogeneous	smooth	well-marginated	>50% exophytic	solid	yes	no	left	lateral	98.82	90.61	cortical	no		39.1632	212.26	-79.1037	26.1743	124.238	-67.7965	439.668	corticomedullary	1		53	0	6	3	6	11	1	2
18	heterogeneous	smooth	well-marginated	>50% exophytic	solid	yes	no	left	lateral	98.34	92.28	cortical	no		52.6813	306.505	-33.4435	39.6924	165.992	-29.1911	436.332	nephrographic	1		53	0	6	3	6	11	1	2
19	heterogeneous	smooth	well-marginated	>50% exophytic	solid	yes	no	left	lateral	99.97	97.66	cortical	no		39.9057	170.668	-56.2714	26.9168	112.593	-121.118	434.942	excretory	1		53	0	6	3	6	11	1	2
20	NA	smooth	well-marginated	50/50	solid	NA	no	right	lateral	27.17	24.29	cortical	no		8.01669	27.2452	-21.1215				434.287	pre-contrast	1		33	0	6	2	2	2.7	0	1
21	heterogeneous	smooth	well-marginated	50/50	solid	yes	no	right	lateral	25.74	24.43	cortical	no		59.769	102.778	-2.42407	51.7523	87.1515	0.665792	462.087	corticomedullary	1		33	0	6	2	2	2.7	0	1
22	heterogeneous	smooth	well-marginated	50/50	solid	yes	no	right	lateral	23.87	22.18	cortical	no		80.4325	133.743	32.1879	72.4158	118.839	38.113	440.698	nephrographic	1		33	0	6	2	2	2.7	0	1
23	heterogeneous	smooth	well-marginated	50/50	solid	yes	no	right	lateral	24.89	23.25	cortical	no		53.0155	81.3156	21.9254	44.9988	79.662	18.5351	437.972	excretory	1		33	0	6	2	2	2.7	0	1
24	NA	smooth	infiltrative	<50% exophytic	solid	NA	no	left	lateral	79.18	64.72	sinus	yes		23.6942	58.1787	-15.1772				434.511	pre-contrast	1		68	0	4	2	3	5.3	1	1
25	heterogeneous	smooth	infiltrative	<50% exophytic	solid	yes	no	left	lateral	75.89	64.58	sinus	yes		62.5791	132.503	-34.982	38.8849	94.9457	-43.5038	447.632	corticomedullary	1		68	0	4	2	3	5.3	1	1
26	heterogeneous	smooth	infiltrative	<50% exophytic	solid	yes	no	left	lateral	79.38	65.96	sinus	yes		58.1543	128.909	8.29987	34.4601	109.89	2.65113	435.494	nephrographic	1		68	0	4	2	3	5.3	1	1
27	heterogeneous	smooth	infiltrative	<50% exophytic	solid	yes	no	left	lateral	78.56	67.64	sinus	yes		43.2837	96.9535	1.99981	19.5895	80.7898	-16.4988	434.944	excretory	1		68	0	4	2	3	5.3	1	1
28	NA	smooth	well-marginated	50/50	complex cyst	NA	no	left	lateral	46.5	42.74	corticomedullary	no		17.9316	56.6593	-41.279				432.559	pre-contrast	1		36	0	6	2	2	3.8	1	1
29	heterogeneous	smooth	well-marginated	50/50	complex cyst	yes	no	left	lateral	47.88	41.65	corticomedullary	no		45.1991	153.306	-37.3484	27.2674	127.237	-42.2847	441.736	corticomedullary	1		36	0	6	2	2	3.8	1	1
30	heterogeneous	smooth	well-marginated	50/50	complex cyst	yes	no	left	lateral	45.66	42.64	corticomedullary	no		51.4201	143.26	-8.79809	33.4885	111.215	-4.43563	433.031	nephrographic	1		36	0	6	2	2	3.8	1	1
31	heterogeneous	smooth	well-marginated	50/50	complex cyst	yes	no	left	lateral	46.09	43.15	corticomedullary	no		39.9503	105.471	7.65955	22.0186	96.4877	-9.38847	442.72	excretory	1		36	0	6	2	2	3.8	1	1
32	NA	smooth	well-marginated	<50% exophytic	solid	NA	no	left	lateral	41.92	37.32	corticomedullary	no		9.07188	43.3369	-20.0768				439.257	pre-contrast	1		58	0	6	2	2	2.4	0	1
33	heterogeneous	smooth	well-marginated	<50% exophytic	solid	yes	no	left	lateral	41.22	35.77	corticomedullary	no		29.8009	79.9981	-12.2827	20.729	86.8358	-31.0526	437.466	corticomedullary	1		58	0	6	2	2	2.4	0	1
34	heterogeneous	smooth	well-marginated	<50% exophytic	solid	yes	no	left	lateral	41.8	36.97	corticomedullary	no		28.1491	78.6373	-4.85011	19.0772	64.7007	-13.6334	434.779	nephrographic	1		58	0	6	2	2	2.4	0	1
35	heterogeneous	smooth	well-marginated	<50% exophytic	solid	yes	no	left	lateral	43.08	37.65	corticomedullary	no		19.3557	84.5766	-11.0406	10.2838	78.9032	-48.7705	437.516	excretory	1		58	0	6	2	2	2.4	0	1
36	NA	smooth	well-marginated	endophytic	solid	NA	no	right	medial	31.67	26.07	sinus	yes		26.4566	42.2774	13.0971				431.11	pre-contrast	1		57	1	2	2	2	3.1	1	1
37	homogeneous	smooth	well-marginated	endophytic	solid	no	no	right	medial	32.13	29.09	sinus	yes		96.2431	134.846	67.3691	69.7865	107.442	27.2529	448.874	corticomedullary	1		57	1	2	2	2	3.1	1	1
38	homogeneous	smooth	well-marginated	endophytic	solid	no	no	right	medial	32.01	29.92	sinus	yes		102.995	155.584	77.4767	76.5384	121.706	59.3044	436.106	nephrographic	1		57	1	2	2	2	3.1	1	1
39	homogeneous	smooth	well-marginated	endophytic	solid	no	no	right	medial	32.58	30.38	sinus	yes		81.4725	106.126	66.4877	55.0159	90.1196	32.8393	431.664	excretory	1		57	1	2	2	2	3.1	1	1
40	NA	smooth	well-marginated	endophytic	solid	NA	no	right	medial	31.63	30.29	sinus	yes		28.4912	44.5378	14.8049				432.244	pre-contrast	1		57	1	2	2	2	3.1	1	1
41	homogeneous	smooth	well-marginated	endophytic	solid	no	no	right	medial	33.94	29.12	sinus	yes		94.2511	122.016	68.2906	65.7598	100.295	30.1106	447.305	corticomedullary	1		57	1	2	2	2	3.1	1	1
42	homogeneous	smooth	well-marginated	endophytic	solid	no	no	right	medial	33.18	29.53	sinus	yes		99.6474	133.193	84.597	71.1562	108.184	57.7339	435.535	nephrographic	1		57	1	2	2	2	3.1	1	1
43	homogeneous	smooth	well-marginated	endophytic	solid	no	no	right	medial	33.13	30.63	sinus	yes		79.0176	93.747	65.6605	50.5264	70.1144	30.2228	430.928	excretory	1		57	1	2	2	2	3.1	1	1
44	NA	smooth	infiltrative	>50% exophytic	solid	NA	no	right	lateral	81.64	56.82	cortical	no		8.08584	32.4249	-15.2631				433.556	pre-contrast	1		63	0	6	2	3	4.2	1	1
45	homogeneous	smooth	infiltrative	>50% exophytic	solid	no	no	right	lateral	82.09	60.6	cortical	no		26.4658	79.8785	-14.0448	18.3799	64.5197	-20.2402	434.861	corticomedullary	1		63	0	6	2	3	4.2	1	1
46	homogeneous	smooth	infiltrative	>50% exophytic	solid	no	no	right	lateral	80.5	62.06	cortical	no		22.7271	51.4274	1.65688	14.6413	44.2015	-10.5594	432.715	nephrographic	1		63	0	6	2	3	4.2	1	1
47	homogeneous	smooth	infiltrative	>50% exophytic	solid	no	no	right	lateral	80.37	62.87	cortical	no		23.1749	52.1246	-5.64377	15.0891	48.8007	-12.2668	432.525	excretory	1		63	0	6	2	3	4.2	1	1
48	NA	lobulated	infiltrative	<50% exophytic	solid	NA	no	right	lateral	47.32	22.96	cortical	no		-77.4132	-43.1281	-106.843				433.553	pre-contrast	0		57	1	6	?	?	4.2	0	1
49	homogeneous	lobulated	infiltrative	<50% exophytic	solid	no	no	right	lateral	42.35	24.49	cortical	no		-61.9845	-12.9754	-119.611	15.4288	71.9691	-44.5508	444.974	corticomedullary	0		57	1	6	?	?	4.2	0	1
50	homogeneous	lobulated	infiltrative	<50% exophytic	solid	no	no	right	lateral	46.39	24.39	cortical	no		-68.2001	-29.4783	-98.2883	9.21317	36.8003	-18.3674	433.801	nephrographic	0		57	1	6	?	?	4.2	0	1
51	homogeneous	lobulated	infiltrative	<50% exophytic	solid	no	no	right	lateral	46.2	22.16	cortical	no		-59.4713	2.79183	-93.524	17.9419	66.4185	-10.497	442.838	excretory	0		57	1	6	?	?	4.2	0	1
52	NA	smooth	well-marginated	50/50	solid	NA	no	left	lateral	40.74	31.1	corticomedullary	no		21.3232	40.4202	-13.0481				431.724	pre-contrast	1		56	0	6	2	2	2.7	0	1
53	heterogeneous	smooth	well-marginated	50/50	solid	yes	no	left	lateral	41.62	31.75	corticomedullary	no		110.202	157.711	14.1622	88.8785	135.184	17.0649	451.627	corticomedullary	1		56	0	6	2	2	2.7	0	1
54	heterogeneous	smooth	well-marginated	50/50	solid	yes	no	left	lateral	39.16	32.01	corticomedullary	no		113.019	187.152	46.5537	91.6962	159.403	37.6363	439.4	nephrographic	1		56	0	6	2	2	2.7	0	1
55	heterogeneous	smooth	well-marginated	50/50	solid	yes	no	left	lateral	43.74	32.77	corticomedullary	no		70.1716	106.035	36.2271	48.8484	79.7193	9.83005	435.269	excretory	1		56	0	6	2	2	2.7	0	1
56	NA	smooth	well-marginated	50/50	solid	NA	no	left	lateral	29.86	29.12	corticomedullary	no		17.7765	55.7484	-31.5294				433.814	pre-contrast	1		50	0	4	2	2	2.2	0	1
57	heterogeneous	smooth	well-marginated	50/50	solid	yes	no	left	lateral	29.39	28.68	corticomedullary	no		99.6129	169.287	13.5871	81.8365	138.352	7.19858	462.911	corticomedullary	1		50	0	4	2	2	2.2	0	1
58	heterogeneous	smooth	well-marginated	50/50	solid	yes	no	left	lateral	29.58	28.41	corticomedullary	no		102.475	194.804	18.1791	84.6983	174.38	1.44022	440.577	nephrographic	1		50	0	4	2	2	2.2	0	1
59	heterogeneous	smooth	well-marginated	50/50	solid	yes	no	left	lateral	29.04	28.31	corticomedullary	no		79.1482	117.77	26.0693	61.3718	109.601	13.2083	436.351	excretory	1		50	0	4	2	2	2.2	0	1
60	NA	smooth	infiltrative	<50% exophytic	solid	NA	no	left	lateral	28.72	16.42	corticomedullary	no		23.6546	47.0713	-20.4838				433.552	pre-contrast	1		72	0	6	3	2	3.1	1	2
61	homogeneous	smooth	infiltrative	<50% exophytic	solid	no	no	left	lateral	27.42	17.94	corticomedullary	no		108.375	173.852	-52.2534	84.7209	140.12	-37.9687	455.168	corticomedullary	1		72	0	6	3	2	3.1	1	2
62	homogeneous	smooth	infiltrative	<50% exophytic	solid	no	no	left	lateral	27.04	16.58	corticomedullary	no		165.191	213.886	75.9113	141.537	184.495	64.111	440.149	nephrographic	1		72	0	6	3	2	3.1	1	2
63	homogeneous	smooth	infiltrative	<50% exophytic	solid	no	no	left	lateral	26.72	17.13	corticomedullary	no		106.277	141.664	55.543	82.6226	128.082	34.6526	438.716	excretory	1		72	0	6	3	2	3.1	1	2
64	NA	smooth	well-marginated	<50% exophytic	solid	NA	no	right	lateral	20.48	15.72	cortical	no		43.6035	64.6416	20.9648				434.653	pre-contrast	1		23	0	6	2	2	1.6	0	1
65	heterogeneous	smooth	well-marginated	<50% exophytic	solid	yes	no	right	lateral	21.88	18.08	cortical	no		151.109	206.452	101.124	107.506	168.974	48.3806	455.95	corticomedullary	1		23	0	6	2	2	1.6	0	1
66	heterogeneous	smooth	well-marginated	<50% exophytic	solid	yes	no	right	lateral	21.23	20.47	cortical	no		180.738	225.74	139.147	137.135	183.012	97.4294	442.786	nephrographic	1		23	0	6	2	2	1.6	0	1
67	heterogeneous	smooth	well-marginated	<50% exophytic	solid	yes	no	right	lateral	20.69	19.3	cortical	no		95.7554	130.685	71.7953	52.1519	82.7408	33.5547	437.814	excretory	1		23	0	6	2	2	1.6	0	1
68	NA	smooth	infiltrative	endophytic	solid	NA	no	right	medial	13.91	11.8	corticomedullary	no		7.69156	31.5557	-28.0367				436.178	pre-contrast	1		62	1	6	3	8	5.2	1	3
69	homogeneous	smooth	infiltrative	endophytic	solid	no	no	right	medial	15.18	10.33	corticomedullary	no		48.6937	92.9462	-6.76995	41.0021	72.3948	1.12766	444	corticomedullary	1		62	1	6	3	8	5.2	1	3
70	homogeneous	smooth	infiltrative	endophytic	solid	no	no	right	medial	15.01	12.57	corticomedullary	no		62.1802	109.799	-3.00198	54.4887	104.681	12.6392	437.114	nephrographic	1		62	1	6	3	8	5.2	1	3
71	homogeneous	smooth	infiltrative	endophytic	solid	no	no	right	medial	13.94	11.84	corticomedullary	no		42.0808	102.399	0.641615	34.3892	94.0948	5.8149	477.722	excretory	1		62	1	6	3	8	5.2	1	3
72	NA	smooth	well-marginated	<50% exophytic	solid	NA	no	right	lateral	34.58	29.68	corticomedullary	no		26.2602	50.2953	3.29206				432.02	pre-contrast	1		65	0	6	2	2	3	0	1
73	heterogeneous	smooth	well-marginated	<50% exophytic	solid	yes	no	right	lateral	34.68	29.03	corticomedullary	no		115.067	158.335	71.1733	88.8068	132.689	46.126	446.367	corticomedullary	1		65	0	6	2	2	3	0	1
74	heterogeneous	smooth	well-marginated	<50% exophytic	solid	yes	no	right	lateral	35.33	32.67	corticomedullary	no		82.5196	144.789	51.6277	56.2594	119.414	15.7616	436.691	nephrographic	1		65	0	6	2	2	3	0	1
75	heterogeneous	smooth	well-marginated	<50% exophytic	solid	yes	no	right	lateral	34.33	31.05	corticomedullary	no		73.1553	109.585	34.5203	46.8951	87.4721	12.4947	434.576	excretory	1		65	0	6	2	2	3	0	1
76	NA	lobulated	infiltrative	>50% exophytic	solid	NA	no	left	medial	59.05	38.37	sinus	yes		23.712	63.3989	-38.7551				435.924	pre-contrast	0		47	1	6	?	?	3	0	1
77	heterogeneous	lobulated	infiltrative	>50% exophytic	solid	yes	no	left	medial	57.86	48.73	sinus	yes		53.0375	134.275	-55.8378	29.3255	94.4675	-78.05	445.842	corticomedullary	0		47	1	6	?	?	3	0	1
78	heterogeneous	lobulated	infiltrative	>50% exophytic	solid	yes	no	left	medial	48.59	38.93	sinus	yes		102.568	176.017	-14.7726	78.8562	147.237	11.0465	441.757	nephrographic	0		47	1	6	?	?	3	0	1
79	heterogeneous	lobulated	infiltrative	>50% exophytic	solid	yes	no	left	medial	53.11	45.76	sinus	yes		189.192	431.489	52.1858	165.48	409.36	20.9864	544.78	excretory	0		47	1	6	?	?	3	0	1
80	NA	smooth	infiltrative	<50% exophytic	solid	NA	no	right	medial	30.53	26.08	corticomedullary	no		34.2313	53.9989	9.91761				433.876	pre-contrast	1		63	0	6	2	2	1.7	0	1
81	heterogeneous	smooth	infiltrative	<50% exophytic	solid	yes	no	right	medial	30.56	25.65	corticomedullary	no		93.7543	146.781	43.5424	59.523	109.317	8.9381	446.634	corticomedullary	1		63	0	6	2	2	1.7	0	1
82	heterogeneous	smooth	infiltrative	<50% exophytic	solid	yes	no	right	medial	30.3	23.11	corticomedullary	no		136.296	218.246	77.5325	102.065	179.402	48.5583	438.151	nephrographic	1		63	0	6	2	2	1.7	0	1
83	heterogeneous	smooth	infiltrative	<50% exophytic	solid	yes	no	right	medial	30.23	23.02	corticomedullary	no		65.2885	105.749	32.5983	31.0572	77.7871	-2.75748	435.339	excretory	1		63	0	6	2	2	1.7	0	1
84	NA	smooth	well-marginated	50/50	complex cyst	NA	no	right	lateral	39.52	36.29	cortical	no		18.0971	52.1661	-8.40293				441.581	pre-contrast	1		62	0	6	2	2	2.4	0	1
85	heterogeneous	smooth	well-marginated	50/50	complex cyst	no	no	right	lateral	37.85	36.91	cortical	no		56.1442	145.796	-12.7781	38.0471	119.153	-31.1099	449.039	corticomedullary	1		62	0	6	2	2	2.4	0	1
86	heterogeneous	smooth	well-marginated	50/50	complex cyst	no	no	right	lateral	37.37	36.34	cortical	no		42.4485	132.393	-7.00296	24.3515	99.3486	-18.1039	439.116	nephrographic	1		62	0	6	2	2	2.4	0	1
87	heterogeneous	smooth	well-marginated	50/50	complex cyst	no	no	right	lateral	36.05	35.43	cortical	no		29.9913	101.013	-10.848	11.8943	82.6596	-42.6511	446.53	excretory	1		62	0	6	2	2	2.4	0	1
88	NA	smooth	well-marginated	>50% exophytic	solid	NA	no	left	lateral	48.35	47.87	corticomedullary	no		24.17	54.0086	-13.8002				432.672	pre-contrast	1		67	0	6	2	2	4	1	1
89	heterogeneous	smooth	well-marginated	>50% exophytic	solid	yes	no	left	lateral	48.19	46.71	corticomedullary	no		104.436	164.402	-58.4667	80.2662	145.822	-48.9331	454.321	corticomedullary	1		67	0	6	2	2	4	1	1
90	heterogeneous	smooth	well-marginated	>50% exophytic	solid	yes	no	left	lateral	47.95	47.85	corticomedullary	no		115.257	188.356	45.9693	91.0866	160.746	42.3847	439.96	nephrographic	1		67	0	6	2	2	4	1	1
91	heterogeneous	smooth	well-marginated	>50% exophytic	solid	yes	no	left	lateral	48.72	47.99	corticomedullary	no		93.3482	152.322	39.5246	69.1782	138.636	12.0946	439.047	excretory	1		67	0	6	2	2	4	1	1
92	NA	smooth	well-marginated	>50% exophytic	complex cyst	NA	no	left	lateral	36.62	35.74	cortical	no		1.29423	26.5175	-18.6131				433.545	pre-contrast	1		59	0	6	2	2	3	0	1
93	heterogeneous	smooth	well-marginated	>50% exophytic	complex cyst	no	no	left	lateral	34.61	34.14	cortical	no		23.2991	88.0136	-18.7784	22.0049	88.4963	-8.60892	440.399	corticomedullary	1		59	0	6	2	2	3	0	1
94	heterogeneous	smooth	well-marginated	>50% exophytic	complex cyst	no	no	left	lateral	37.67	36.96	cortical	no		29.6765	102.541	-3.02393	28.3823	82.6142	-2.54047	434.533	nephrographic	1		59	0	6	2	2	3	0	1
95	heterogeneous	smooth	well-marginated	>50% exophytic	complex cyst	no	no	left	lateral	36.17	36.15	cortical	no		18.8464	78.8532	-12.3461	17.5522	58.6701	-12.2095	451.843	excretory	1		59	0	6	2	2	3	0	1
96	NA	smooth	infiltrative	>50% exophytic	solid	NA	no	right	lateral	52.3	25.72	cortical	no		26.6129	46.9664	2.2807				433.638	pre-contrast	1		76	1	6	2	3	4.2	1	1
97	heterogeneous	smooth	infiltrative	>50% exophytic	solid	yes	no	right	lateral	50.22	23.9	cortical	no		122.04	169.192	29.1204	95.4274	140.586	-0.17073	478.523	corticomedullary	1		76	1	6	2	3	4.2	1	1
98	heterogeneous	smooth	infiltrative	>50% exophytic	solid	yes	no	right	lateral	49.55	21.62	cortical	no		153.93	206.879	99.3813	127.317	186.178	65.2127	464.031	nephrographic	1		76	1	6	2	3	4.2	1	1
99	heterogeneous	smooth	infiltrative	>50% exophytic	solid	yes	no	right	lateral	49.62	22.96	cortical	no		84.4976	113.596	49.4186	57.8847	90.8565	22.1737	456.584	excretory	1		76	1	6	2	3	4.2	1	1
100	NA	smooth	well-marginated	<50% exophytic	solid	NA	no	left	lateral	32.85	30.87	corticomedullary	no		16.2969	44.6503	-14.9069				431.008	pre-contrast	1		52	0	4	3	2	2.5	0	2
101	heterogeneous	smooth	well-marginated	<50% exophytic	solid	yes	no	left	lateral	31.7	30.16	corticomedullary	no		76.6473	130.712	9.62057	60.3504	119.862	-4.52307	450.455	corticomedullary	1		52	0	4	3	2	2.5	0	2
102	heterogeneous	smooth	well-marginated	<50% exophytic	solid	yes	no	left	lateral	33.95	33.85	corticomedullary	no		121.35	198.58	37.3523	105.053	169.807	36.6259	437.739	nephrographic	1		52	0	4	3	2	2.5	0	2
103	heterogeneous	smooth	well-marginated	<50% exophytic	solid	yes	no	left	lateral	32.23	31.4	corticomedullary	no		79.1384	104.919	46.419	62.8414	84.8575	32.4862	438.952	excretory	1		52	0	4	3	2	2.5	0	2
104	NA	smooth	well-marginated	<50% exophytic	solid	NA	no	left	lateral	30.36	27.25	corticomedullary	no		16.0859	41.3834	-14.2853				430.441	pre-contrast	1		52	0	4	3	2	2.5	0	2
105	heterogeneous	smooth	well-marginated	<50% exophytic	solid	yes	no	left	lateral	29.74	28.42	corticomedullary	no		70.7952	133.991	7.59931	54.7094	120.372	-3.55899	451.943	corticomedullary	1		52	0	4	3	2	2.5	0	2
106	heterogeneous	smooth	well-marginated	<50% exophytic	solid	yes	no	left	lateral	31.46	30.17	corticomedullary	no		129.006	202.487	40.498	112.92	177.569	40.5277	438.136	nephrographic	1		52	0	4	3	2	2.5	0	2
107	heterogeneous	smooth	well-marginated	<50% exophytic	solid	yes	no	left	lateral	31.28	27.69	corticomedullary	no		109.307	147.18	81.427	93.2212	144.074	60.3208	447.001	excretory	1		52	0	4	3	2	2.5	0	2
108	NA	smooth	well-marginated	50/50	complex cyst	NA	no	left	lateral	38.77	36.6	cortical	no		26.4755	57.313	-20.861				434.703	pre-contrast	1		57	1	4	2	2	2.1	0	1
109	homogeneous	smooth	well-marginated	50/50	complex cyst	no	no	left	lateral	35.03	31.03	cortical	no		59.3583	130.19	-31.2369	32.8828	119.248	-31.9249	441.555	corticomedullary	1		57	1	4	2	2	2.1	0	1
110	homogeneous	smooth	well-marginated	50/50	complex cyst	no	no	left	lateral	36.12	33.4	cortical	no		57.1128	153.423	-4.96747	30.6372	128.091	-21.0138	438.007	nephrographic	1		57	1	4	2	2	2.1	0	1
111	homogeneous	smooth	well-marginated	50/50	complex cyst	no	no	left	lateral	35.28	33.44	cortical	no		50.6435	98.4817	18.4906	24.168	85.372	-23.7311	434.898	excretory	1		57	1	4	2	2	2.1	0	1
112	NA	smooth	well-marginated	endophytic	cystic	NA	no	right	medial	41.12	35.86	sinus	no		29.0725	57.9818	-5.65862				434.85	pre-contrast	1		41	0	2	2	3	4.1	1	1
113	homogeneous	smooth	well-marginated	endophytic	cystic	no	no	right	medial	44.23	37.68	sinus	no		53.6958	108.932	10.1388	24.6233	97.036	-21.1969	447.53	corticomedullary	1		41	0	2	2	3	4.1	1	1
114	homogeneous	smooth	well-marginated	endophytic	cystic	no	no	right	medial	44.15	37.14	sinus	no		40.5016	85.6565	17.1265	11.4291	44.5668	-8.81045	436.313	nephrographic	1		41	0	2	2	3	4.1	1	1
115	heterogeneous	smooth	well-marginated	endophytic	complex cyst	no	no	right	medial	45.51	37.47	sinus	no		86.9868	321.024	10.0393	57.9143	295.129	-21.9919	512.257	excretory	1		41	0	2	2	3	4.1	1	1
116	NA	smooth	well-marginated	>50% exophytic	solid	NA	no	left	medial	40.04	39.86	sinus	yes		18.5321	45.334	-30.8942				434.082	pre-contrast	1		63	1	6	2	2	3.5	0	1
117	heterogeneous	smooth	well-marginated	>50% exophytic	solid	yes	no	left	medial	40.14	39.34	sinus	yes		53.5486	120.98	-28.6406	35.0165	99.3236	-11.461	441.415	corticomedullary	1		63	1	6	2	2	3.5	0	1
118	heterogeneous	smooth	well-marginated	>50% exophytic	solid	yes	no	left	medial	40.7	38.42	sinus	yes		49.1143	94.6218	0.0389388	30.5822	67.6561	-0.765542	433.326	nephrographic	1		63	1	6	2	2	3.5	0	1
119	heterogeneous	smooth	well-marginated	>50% exophytic	solid	yes	no	left	medial	38.41	37.75	sinus	yes		34.8928	87.9708	2.00878	16.3607	54.0765	-14.0337	443.897	excretory	1		63	1	6	2	2	3.5	0	1
120	NA	smooth	infiltrative	<50% exophytic	solid	NA	no	right	lateral	39.48	32.61	sinus	yes		25.7424	47.6737	-6.4176				432.53	pre-contrast	1		76	0	6	2	2	3	0	1
121	heterogeneous	smooth	well-marginated	<50% exophytic	solid	yes	no	right	lateral	40.35	32.59	sinus	yes		113.569	169.281	35.1638	87.8267	155.352	15.566	452.199	corticomedullary	1		76	0	6	2	2	3	0	1
122	heterogeneous	smooth	well-marginated	<50% exophytic	solid	yes	no	right	lateral	41.79	34.72	sinus	yes		85.5922	146.469	40.2692	59.8498	124.324	22.6349	437.28	nephrographic	1		76	0	6	2	2	3	0	1
123	heterogeneous	smooth	well-marginated	<50% exophytic	solid	yes	no	right	lateral	40.01	31.24	sinus	yes		78.0068	116.164	20.2864	52.2644	104.024	2.86112	435.708	excretory	1		76	0	6	2	2	3	0	1
124	NA	smooth	infiltrative	endophytic	solid	NA	no	right	medial	48.26	23.62	corticomedullary	no		27.998	146.904	-14.673				436.881	pre-contrast	1		59	0	6	3	13	4.2	1	3
125	homogeneous	smooth	infiltrative	endophytic	solid	no	no	right	medial	52.18	27.21	corticomedullary	no		71.6364	166.606	14.226	43.6384	95.1293	-20.9509	443.077	corticomedullary	1		59	0	6	3	13	4.2	1	3
126	homogeneous	smooth	infiltrative	endophytic	solid	no	no	right	medial	48.78	26.96	corticomedullary	no		75.8231	220.843	18.2413	47.825	106.857	4.04775	436.068	nephrographic	1		59	0	6	3	13	4.2	1	3
127	homogeneous	smooth	infiltrative	endophytic	solid	no	no	right	medial	50.25	29.28	corticomedullary	no		58.3551	108.522	24.6251	30.357	89.3122	-53.6553	437.128	excretory	1		59	0	6	3	13	4.2	1	3
128	NA	smooth	well-marginated	<50% exophytic	solid	NA	no	right	medial	53.86	38.27	sinus	yes		33.3004	62.9457	0.0240502				434.263	pre-contrast	1		67	0	4	2	2	3.2	1	1
129	heterogeneous	smooth	well-marginated	<50% exophytic	solid	yes	no	right	medial	51.25	41.27	sinus	yes		78.428	159.875	9.01569	45.1275	115.377	-12.1529	442.646	corticomedullary	1		67	0	4	2	2	3.2	1	1
130	heterogeneous	smooth	well-marginated	<50% exophytic	solid	yes	no	right	medial	53.49	43.04	sinus	yes		72.4394	147.988	31.2557	39.1389	112.987	-6.21192	436.802	nephrographic	1		67	0	4	2	2	3.2	1	1
131	heterogeneous	smooth	well-marginated	<50% exophytic	solid	yes	no	right	medial	51.53	39.28	sinus	yes		56.2732	100.098	1.70779	22.9728	69.8596	-24.5959	437.838	excretory	1		67	0	4	2	2	3.2	1	1
132	NA	smooth	infiltrative	>50% exophytic	solid	NA	no	right	lateral	57.16	53.89	cortical	no		10.0048	48.121	-40.0799				433.667	pre-contrast	1		60	0	6	2	3	4.5	1	1
133	heterogeneous	smooth	infiltrative	>50% exophytic	solid	yes	yes	right	lateral	54.69	53.2	cortical	no		46.7883	122.463	-85.7546	36.7835	119.462	-53.6482	441.281	corticomedullary	1		60	0	6	2	3	4.5	1	1
134	heterogeneous	smooth	infiltrative	>50% exophytic	solid	yes	yes	right	lateral	58.79	53.96	cortical	no		67.3333	170.699	-31.171	57.3285	169.476	-22.9915	437.254	nephrographic	1		60	0	6	2	3	4.5	1	1
135	heterogeneous	smooth	infiltrative	>50% exophytic	solid	yes	no	right	lateral	60.99	53.5	cortical	no		56.6473	122.488	7.98993	46.6425	120.438	-21.6576	442.751	excretory	1		60	0	6	2	3	4.5	1	1
136	NA	smooth	infiltrative	<50% exophytic	solid	NA	no	left	lateral	27.24	22.41	cortical	no		34.5641	57.3041	11.0441				435.816	pre-contrast	1		66	1	3	2	2	1.6	0	1
137	heterogeneous	smooth	infiltrative	<50% exophytic	solid	yes	no	left	lateral	29.36	24.19	cortical	no		121.579	206.776	27.8612	87.0153	179.583	6.84096	459.608	corticomedullary	1		66	1	3	2	2	1.6	0	1
138	heterogeneous	smooth	infiltrative	<50% exophytic	solid	yes	no	left	lateral	29.99	24.7	cortical	no		180.611	239.964	103.596	146.047	202.708	73.264	446.849	nephrographic	1		66	1	3	2	2	1.6	0	1
139	heterogeneous	smooth	infiltrative	<50% exophytic	solid	yes	no	left	lateral	30.13	24.12	cortical	no		101.183	138.116	72.4135	66.6192	103.746	38.3141	439.941	excretory	1		66	1	3	2	2	1.6	0	1
140	NA	smooth	well-marginated	>50% exophytic	solid	NA	no	right	lateral	17.7	14.63	cortical	no		24.9657	60.7697	-26.0621				433.75	pre-contrast	1		72	0	6	2	8	1	0	3
141	heterogeneous	smooth	well-marginated	>50% exophytic	solid	yes	no	right	lateral	16.82	14.73	cortical	no		127.352	225.066	-0.524613	102.387	184.032	0.77637	468.859	corticomedullary	1		72	0	6	2	8	1	0	3
142	heterogeneous	smooth	well-marginated	>50% exophytic	solid	yes	no	right	lateral	18.07	15.36	cortical	no		163.826	233.439	91.0579	138.861	217.639	62.2952	447.014	nephrographic	1		72	0	6	2	8	1	0	3
143	heterogeneous	smooth	well-marginated	>50% exophytic	solid	yes	no	right	lateral	16.74	14.44	cortical	no		98.2578	149.638	35.807	73.2921	132.32	13.5177	442.905	excretory	1		72	0	6	2	8	1	0	3
144	NA	smooth	well-marginated	<50% exophytic	solid	NA	no	right	medial	22.44	21.37	corticomedullary	no		25.1317	58.1576	-13.8959				432.881	pre-contrast	0		62	0	6	?	?	1.3	0	1
145	heterogeneous	smooth	well-marginated	<50% exophytic	solid	no	no	right	medial	15.38	13.56	corticomedullary	no		106.997	173.151	24.0114	81.8658	152.649	5.4823	451.688	corticomedullary	0		62	0	6	?	?	1.3	0	1
146	heterogeneous	smooth	well-marginated	<50% exophytic	solid	no	no	right	medial	18.96	15.84	corticomedullary	no		147.531	203.087	106.119	122.4	170.784	73.4322	442.344	nephrographic	0		62	0	6	?	?	1.3	0	1
147	heterogeneous	smooth	well-marginated	<50% exophytic	solid	no	no	right	medial	22.88	22.13	corticomedullary	no		73.3628	105.619	32.6739	48.2312	73.5002	21.586	435.974	excretory	0		62	0	6	?	?	1.3	0	1

## Sheet: GT
GT																							0=benign, 1=malignant
Image number	Enhancement pattern	Margin shape	Margin aggressiveness	Endophytic vs. exophytic	Solid vs. cystic	Necrosis	Macroscopic fat	Kidney location	Medial vs. Lateral	Lesion size (mm)	Lesion size (2nd dimension) (mm)	Cortical vs. CM vs. sinus	Invades renal pelvis			Mean intensity	Max intensity	Min intensity	Mean enhancement	Max enhancement	Min enhancement	Stage	malignant		age	gender	race	grade	stage	size	aggressive	risk
0	NA	smooth	well-marginated	50/50	solid	NA	no	right	lateral	24.15	20.07	corticomedullary	no			22.3255	42	8				pre-contrast	1		68	1	6	2	2	1.7	0	1
1	heterogeneous	smooth	well-marginated	50/50	solid	yes	no	right	lateral	24.15	20.07	corticomedullary	no			183.604	265	92	161.278	243	61	corticomedullary	1		68	1	6	2	2	1.7	0	1
2	heterogeneous	smooth	well-marginated	50/50	solid	yes	no	right	lateral	24.15	20.07	corticomedullary	no			155.538	241	74	133.212	222	52	nephrographic	1		68	1	6	2	2	1.7	0	1
3	heterogeneous	smooth	well-marginated	50/50	solid	yes	no	right	lateral	24.15	20.07	corticomedullary	no			90.7736	159	63	68.4481	136	31	excretory	1		68	1	6	2	2	1.7	0	1
4	NA	smooth	well-marginated	endophytic	solid	NA	no	left	medial	50.19	35.48	corticomedullary	no			28.3374	71	-25				pre-contrast	1		54	0	4	2	3	4.5	1	1
5	heterogeneous	smooth	well-marginated	endophytic	solid	yes	no	left	medial	50.19	35.48	corticomedullary	no			75.8824	187	-30	47.545	160	-58	corticomedullary	1		54	0	4	2	3	4.5	1	1
6	heterogeneous	smooth	well-marginated	endophytic	solid	yes	no	left	medial	50.19	35.48	corticomedullary	no			76.8957	175	-13	48.5583	157	-33	nephrographic	1		54	0	4	2	3	4.5	1	1
7	heterogeneous	smooth	well-marginated	endophytic	solid	yes	no	left	medial	50.19	35.48	corticomedullary	no			67.1154	123	7	38.778	108	-25	excretory	1		54	0	4	2	3	4.5	1	1
8	NA	smooth	well-marginated	50/50	solid	NA	no	right	lateral	23.53	19.94	corticomedullary	no			28.0867	80	-82				pre-contrast	0		32	0	6	?	?	2.1	0	1
9	heterogeneous	smooth	well-marginated	50/50	solid	no	no	right	lateral	23.53	19.94	corticomedullary	no			133.445	217	-7	105.358	220	1	corticomedullary	0		32	0	6	?	?	2.1	0	1
10	heterogeneous	smooth	well-marginated	50/50	solid	no	no	right	lateral	23.53	19.94	corticomedullary	no			143.645	219	54	115.559	200	3	nephrographic	0		32	0	6	?	?	2.1	0	1
11	heterogeneous	smooth	well-marginated	50/50	solid	no	no	right	lateral	23.53	19.94	corticomedullary	no			86.1233	161	18	58.0366	131	-17	excretory	0		32	0	6	?	?	2.1	0	1
12	NA	smooth	well-marginated	>50% exophytic	complex cyst	NA	no	right	lateral	37.78	34.84	corticomedullary	no			14.1727	56	-27				pre-contrast	1		71	1	?	1	2	3.1	0	1
13	heterogeneous	smooth	well-marginated	>50% exophytic	complex cyst	yes	no	right	lateral	37.78	34.84	corticomedullary	no			58.548	215	-36	44.3754	209	-46	corticomedullary	1		71	1	?	1	2	3.1	0	1
14	heterogeneous	smooth	well-marginated	>50% exophytic	complex cyst	yes	no	right	lateral	37.78	34.84	corticomedullary	no			53.2282	190	-45	39.0556	177	-67	nephrographic	1		71	1	?	1	2	3.1	0	1
15	heterogeneous	smooth	well-marginated	>50% exophytic	complex cyst	yes	no	right	lateral	37.78	34.84	corticomedullary	no			39.6547	104	-23	25.482	120	-46	excretory	1		71	1	?	1	2	3.1	0	1
16	NA	smooth	well-marginated	>50% exophytic	solid	NA	no	left	lateral	99.22	80.83	cortical	no			18.8049	205	-96				pre-contrast	1		53	0	6	3	6	11	1	2
17	heterogeneous	smooth	well-marginated	>50% exophytic	solid	yes	no	left	lateral	99.22	80.83	cortical	no			42.672	222	-92	23.8671	210	-75	corticomedullary	1		53	0	6	3	6	11	1	2
18	heterogeneous	smooth	well-marginated	>50% exophytic	solid	yes	no	left	lateral	99.22	80.83	cortical	no			49.944	248	-117	31.1391	234	-79	nephrographic	1		53	0	6	3	6	11	1	2
19	heterogeneous	smooth	well-marginated	>50% exophytic	solid	yes	no	left	lateral	99.22	80.83	cortical	no			43.5423	216	-79	24.7374	220	-55	excretory	1		53	0	6	3	6	11	1	2
20	NA	smooth	well-marginated	50/50	solid	NA	no	right	lateral	27.17	25.23	cortical	no			7.23077	38	-32				pre-contrast	1		33	0	6	2	2	2.7	0	1
21	heterogeneous	smooth	well-marginated	50/50	solid	yes	no	right	lateral	27.17	25.23	cortical	no			60.7738	140	5	53.543	132	-30	corticomedullary	1		33	0	6	2	2	2.7	0	1
22	heterogeneous	smooth	well-marginated	50/50	solid	yes	no	right	lateral	27.17	25.23	cortical	no			76.1403	153	15	68.9095	155	2	nephrographic	1		33	0	6	2	2	2.7	0	1
23	heterogeneous	smooth	well-marginated	50/50	solid	yes	no	right	lateral	27.17	25.23	cortical	no			39.9955	93	-19	32.7647	94	-25	excretory	1		33	0	6	2	2	2.7	0	1
24	NA	smooth	infiltrative	<50% exophytic	solid	NA	no	left	lateral	76.73	65.87	sinus	yes			22.5517	56	-8				pre-contrast	1		68	0	4	2	3	5.3	1	1
25	heterogeneous	smooth	infiltrative	<50% exophytic	solid	yes	no	left	lateral	76.73	65.87	sinus	yes			49.8356	123	-16	27.284	101	-43	corticomedullary	1		68	0	4	2	3	5.3	1	1
26	heterogeneous	smooth	well-marginated	<50% exophytic	solid	yes	no	left	lateral	76.73	65.87	sinus	yes			78.7478	169	-21	56.1961	149	-34	nephrographic	1		68	0	4	2	3	5.3	1	1
27	heterogeneous	smooth	well-marginated	<50% exophytic	solid	yes	no	left	lateral	76.73	65.87	sinus	yes			52.8657	113	-3	30.3141	92	-25	excretory	1		68	0	4	2	3	5.3	1	1
28	NA	smooth	well-marginated	50/50	complex cyst	NA	no	left	lateral	47.76	42	corticomedullary	no			17.5257	56	-13				pre-contrast	1		36	0	6	2	2	3.8	1	1
29	heterogeneous	smooth	well-marginated	50/50	complex cyst	yes	no	left	lateral	47.76	42	corticomedullary	no			52.5021	199	-20	34.9764	186	-34	corticomedullary	1		36	0	6	2	2	3.8	1	1
30	heterogeneous	smooth	well-marginated	50/50	complex cyst	yes	no	left	lateral	47.76	42	corticomedullary	no			61.7747	210	-11	44.2489	192	-26	nephrographic	1		36	0	6	2	2	3.8	1	1
31	heterogeneous	smooth	well-marginated	50/50	complex cyst	yes	no	left	lateral	47.76	42	corticomedullary	no			40.119	104	-14	22.5932	104	-22	excretory	1		36	0	6	2	2	3.8	1	1
32	NA	smooth	well-marginated	<50% exophytic	solid	NA	no	left	lateral	39.69	36.54	corticomedullary	no			11.9578	68	-40				pre-contrast	1		58	0	6	2	2	2.4	0	1
33	heterogeneous	smooth	well-marginated	<50% exophytic	solid	yes	no	left	lateral	39.69	36.54	corticomedullary	no			12.2149	83	-46	0.257028	66	-81	corticomedullary	1		58	0	6	2	2	2.4	0	1
34	heterogeneous	smooth	well-marginated	<50% exophytic	solid	yes	no	left	lateral	39.69	36.54	corticomedullary	no			32.6406	133	-36	20.6827	120	-68	nephrographic	1		58	0	6	2	2	2.4	0	1
35	heterogeneous	smooth	well-marginated	<50% exophytic	solid	yes	no	left	lateral	39.69	36.54	corticomedullary	no			35.5241	98	-15	23.5663	93	-61	excretory	1		58	0	6	2	2	2.4	0	1
36	NA	smooth	well-marginated	endophytic	solid	NA	no	right	medial	36.75	30.63	sinus	yes			55.8622	76	38				pre-contrast	1		57	1	2	2	2	3.1	1	1
37	homogeneous	smooth	well-marginated	endophytic	solid	no	no	right	medial	36.75	30.63	sinus	yes			129.356	162	99	73.4933	114	45	corticomedullary	1		57	1	2	2	2	3.1	1	1
38	homogeneous	smooth	well-marginated	endophytic	solid	no	no	right	medial	36.75	30.63	sinus	yes			103.609	145	53	47.7467	96	-4	nephrographic	1		57	1	2	2	2	3.1	1	1
39	homogeneous	smooth	well-marginated	endophytic	solid	no	no	right	medial	36.75	30.63	sinus	yes			83.6644	121	57	27.8022	71	-1	excretory	1		57	1	2	2	2	3.1	1	1
40	NA	smooth	well-marginated	endophytic	solid	NA	no	right	medial	36.93	30.1	sinus	yes			56.6482	76	40				pre-contrast	1		57	1	2	2	2	3.1	1	1
41	homogeneous	smooth	well-marginated	endophytic	solid	no	no	right	medial	36.93	30.1	sinus	yes			130.648	162	99	74	109	47	corticomedullary	1		57	1	2	2	2	3.1	1	1
42	homogeneous	smooth	well-marginated	endophytic	solid	no	no	right	medial	36.93	30.1	sinus	yes			102.459	143	57	45.8111	84	-4	nephrographic	1		57	1	2	2	2	3.1	1	1
43	homogeneous	smooth	well-marginated	endophytic	solid	no	no	right	medial	36.93	30.1	sinus	yes			83.0195	105	57	26.3713	54	-1	excretory	1		57	1	2	2	2	3.1	1	1
44	NA	smooth	infiltrative	>50% exophytic	solid	NA	no	right	lateral	78.76	56.21	cortical	no			25.9094	63	-11				pre-contrast	1		63	0	6	2	3	4.2	1	1
45	homogeneous	smooth	infiltrative	>50% exophytic	solid	no	no	right	lateral	78.76	56.21	cortical	no			23.9422	81	-29	-1.96719	74	-65	corticomedullary	1		63	0	6	2	3	4.2	1	1
46	homogeneous	smooth	infiltrative	>50% exophytic	solid	no	no	right	lateral	78.76	56.21	cortical	no			26.6703	108	-56	0.760938	92	-97	nephrographic	1		63	0	6	2	3	4.2	1	1
47	homogeneous	smooth	infiltrative	>50% exophytic	solid	no	no	right	lateral	78.76	56.21	cortical	no			22.9312	83	-39	-2.97812	64	-84	excretory	1		63	0	6	2	3	4.2	1	1
48	NA	lobulated	infiltrative	<50% exophytic	solid	NA	no	right	lateral	32.6	21.43	corticomedullary	no			-85.3935	-41	-143				pre-contrast	0		57	1	6	?	?	4.2	0	1
49	homogeneous	lobulated	infiltrative	<50% exophytic	solid	no	no	right	lateral	32.6	21.43	corticomedullary	no			-78.4468	11	-150	6.94676	105	-78	corticomedullary	0		57	1	6	?	?	4.2	0	1
50	homogeneous	lobulated	infiltrative	<50% exophytic	solid	no	no	right	lateral	32.6	21.43	corticomedullary	no			-58.044	47	-120	27.3495	134	-50	nephrographic	0		57	1	6	?	?	4.2	0	1
51	homogeneous	lobulated	infiltrative	<50% exophytic	solid	no	no	right	lateral	32.6	21.43	corticomedullary	no			-62.4838	-6	-124	22.9097	90	-74	excretory	0		57	1	6	?	?	4.2	0	1
52	NA	smooth	well-marginated	50/50	solid	NA	no	left	lateral	39.71	34.84	corticomedullary	no			21.2629	51	-16				pre-contrast	1		56	0	6	2	2	2.7	0	1
53	heterogeneous	smooth	well-marginated	50/50	solid	yes	no	left	lateral	39.71	34.84	corticomedullary	no			100.226	201	18	78.9627	176	-2	corticomedullary	1		56	0	6	2	2	2.7	0	1
54	heterogeneous	smooth	well-marginated	50/50	solid	yes	no	left	lateral	39.71	34.84	corticomedullary	no			99.4803	160	2.84e-14	78.2174	154	-19	nephrographic	1		56	0	6	2	2	2.7	0	1
55	heterogeneous	smooth	well-marginated	50/50	solid	yes	no	left	lateral	39.71	34.84	corticomedullary	no			71.8944	155	12	50.6315	139	-13	excretory	1		56	0	6	2	2	2.7	0	1
56	NA	smooth	well-marginated	50/50	solid	NA	no	left	lateral	29.04	28.71	corticomedullary	no			17.2199	77	-37				pre-contrast	1		50	0	4	2	2	2.2	0	1
57	heterogeneous	smooth	well-marginated	50/50	solid	yes	no	left	lateral	29.04	28.71	corticomedullary	no			83.4639	199	-27	66.244	177	-52	corticomedullary	1		50	0	4	2	2	2.2	0	1
58	heterogeneous	smooth	well-marginated	50/50	solid	yes	no	left	lateral	29.04	28.71	corticomedullary	no			119.364	241	-2	102.145	266	-25	nephrographic	1		50	0	4	2	2	2.2	0	1
59	heterogeneous	smooth	well-marginated	50/50	solid	yes	no	left	lateral	29.04	28.71	corticomedullary	no			61.7319	123	-5	44.512	146	-30	excretory	1		50	0	4	2	2	2.2	0	1
60	NA	smooth	infiltrative	<50% exophytic	solid	NA	no	left	lateral	38.09	27.96	corticomedullary	no			23.8579	57	-2				pre-contrast	1		72	0	6	3	2	3.1	1	2
61	heterogeneous	smooth	infiltrative	<50% exophytic	solid	yes	no	left	lateral	38.09	27.96	corticomedullary	no			167.37	268	65	143.512	253	37	corticomedullary	1		72	0	6	3	2	3.1	1	2
62	heterogeneous	smooth	infiltrative	<50% exophytic	solid	yes	no	left	lateral	38.09	27.96	corticomedullary	no			153.705	219	27	129.848	200	8	nephrographic	1		72	0	6	3	2	3.1	1	2
63	heterogeneous	smooth	infiltrative	<50% exophytic	solid	yes	no	left	lateral	38.09	27.96	corticomedullary	no			94.9742	127	58	71.1163	116	22	excretory	1		72	0	6	3	2	3.1	1	2
64	NA	smooth	well-marginated	<50% exophytic	solid	NA	no	right	lateral	21.88	21.25	cortical	no			31.2985	53	6				pre-contrast	1		23	0	6	2	2	1.6	0	1
65	heterogeneous	smooth	well-marginated	<50% exophytic	solid	yes	no	right	lateral	21.88	21.25	cortical	no			180.597	246	98	149.299	223	72	corticomedullary	1		23	0	6	2	2	1.6	0	1
66	heterogeneous	smooth	well-marginated	<50% exophytic	solid	yes	no	right	lateral	21.88	21.25	cortical	no			146.378	197	100	115.08	171	68	nephrographic	1		23	0	6	2	2	1.6	0	1
67	heterogeneous	smooth	well-marginated	<50% exophytic	solid	yes	no	right	lateral	21.88	21.25	cortical	no			107.816	139	72	76.5174	109	41	excretory	1		23	0	6	2	2	1.6	0	1
68	NA	smooth	infiltrative	endophytic	solid	NA	no	right	medial	19.27	15.2	corticomedullary	no			9.63211	38	-26				pre-contrast	1		62	1	6	3	8	5.2	1	3
69	homogeneous	smooth	infiltrative	endophytic	solid	no	no	right	medial	19.27	15.2	corticomedullary	no			54.4348	108	-23	44.8027	103	-34	corticomedullary	1		62	1	6	3	8	5.2	1	3
70	homogeneous	smooth	infiltrative	endophytic	solid	no	no	right	medial	19.27	15.2	corticomedullary	no			49.3077	112	-20	39.6756	97	-33	nephrographic	1		62	1	6	3	8	5.2	1	3
71	homogeneous	smooth	infiltrative	endophytic	solid	no	no	right	medial	19.27	15.2	corticomedullary	no			38.9632	81	-4	29.3311	62	-18	excretory	1		62	1	6	3	8	5.2	1	3
72	NA	smooth	well-marginated	<50% exophytic	solid	NA	no	right	lateral	31.84	30.31	corticomedullary	no			46.3201	87	-3				pre-contrast	1		65	0	6	2	2	3	0	1
73	heterogeneous	smooth	well-marginated	<50% exophytic	solid	yes	no	right	lateral	31.84	30.31	corticomedullary	no			60.8972	116	11	14.5771	100	-60	corticomedullary	1		65	0	6	2	2	3	0	1
74	heterogeneous	smooth	well-marginated	<50% exophytic	solid	yes	no	right	lateral	31.84	30.31	corticomedullary	no			109.21	194	45	62.8902	169	-18	nephrographic	1		65	0	6	2	2	3	0	1
75	heterogeneous	smooth	well-marginated	<50% exophytic	solid	yes	no	right	lateral	31.84	30.31	corticomedullary	no			77.6822	110	32	31.3621	88	-21	excretory	1		65	0	6	2	2	3	0	1
76	NA	smooth	infiltrative	>50% exophytic	solid	NA	no	left	medial	52.73	38.78	sinus	yes			19.7037	88	-70				pre-contrast	0		47	1	6	?	?	3	0	1
77	heterogeneous	smooth	well-marginated	>50% exophytic	solid	yes	no	left	medial	52.73	38.78	sinus	yes			148.735	286	37	129.031	267	0	corticomedullary	0		47	1	6	?	?	3	0	1
78	heterogeneous	smooth	infiltrative	>50% exophytic	solid	yes	no	left	medial	52.73	38.78	sinus	yes			65.6074	175	-71	45.9037	168	-73	nephrographic	0		47	1	6	?	?	3	0	1
79	heterogeneous	smooth	infiltrative	>50% exophytic	solid	yes	no	left	medial	52.73	38.78	sinus	yes			41.3185	118	-44	21.6148	138	-84	excretory	0		47	1	6	?	?	3	0	1
80	NA	smooth	infiltrative	<50% exophytic	solid	NA	no	right	medial	23.87	23.91	corticomedullary	no			32.3909	72	-1				pre-contrast	1		63	0	6	2	2	1.7	0	1
81	heterogeneous	smooth	infiltrative	<50% exophytic	solid	yes	no	right	medial	23.87	23.91	corticomedullary	no			62.4636	116	1	30.0727	104	-42	corticomedullary	1		63	0	6	2	2	1.7	0	1
82	heterogeneous	smooth	infiltrative	<50% exophytic	solid	yes	no	right	medial	23.87	23.91	corticomedullary	no			102.273	176	35	69.8818	161	-16	nephrographic	1		63	0	6	2	2	1.7	0	1
83	heterogeneous	smooth	infiltrative	<50% exophytic	solid	yes	no	right	medial	23.87	23.91	corticomedullary	no			98.8545	175	49	66.4636	140	-2	excretory	1		63	0	6	2	2	1.7	0	1
84	NA	smooth	well-marginated	50/50	complex cyst	NA	no	right	lateral	37	35.97	cortical	no			18.6797	55	-32				pre-contrast	1		62	0	6	2	2	2.4	0	1
85	heterogeneous	smooth	well-marginated	50/50	complex cyst	no	no	right	lateral	37	35.97	cortical	no			27.3614	90	-21	8.68172	70	-75	corticomedullary	1		62	0	6	2	2	2.4	0	1
86	heterogeneous	smooth	well-marginated	50/50	complex cyst	no	no	right	lateral	37	35.97	cortical	no			54.5051	198	-24	35.8255	173	-65	nephrographic	1		62	0	6	2	2	2.4	0	1
87	heterogeneous	smooth	well-marginated	50/50	complex cyst	no	no	right	lateral	37	35.97	cortical	no			49.4805	129	-5	30.8008	112	-37	excretory	1		62	0	6	2	2	2.4	0	1
88	NA	smooth	well-marginated	>50% exophytic	solid	NA	no	left	lateral	48.85	46.4	corticomedullary	no			28.3797	64	-7				pre-contrast	1		67	0	6	2	2	4	1	1
89	heterogeneous	smooth	well-marginated	>50% exophytic	solid	yes	no	left	lateral	48.85	46.4	corticomedullary	no			113.431	263	-7	85.0512	232	-41	corticomedullary	1		67	0	6	2	2	4	1	1
90	heterogeneous	smooth	well-marginated	>50% exophytic	solid	yes	no	left	lateral	48.85	46.4	corticomedullary	no			131.396	239	5	103.017	217	-17	nephrographic	1		67	0	6	2	2	4	1	1
91	heterogeneous	smooth	well-marginated	>50% exophytic	solid	yes	no	left	lateral	48.85	46.4	corticomedullary	no			72.2272	126	13	43.8474	107	-11	excretory	1		67	0	6	2	2	4	1	1
92	NA	smooth	well-marginated	>50% exophytic	complex cyst	NA	no	left	lateral	35.77	34.27	cortical	no			13.7023	65	-40				pre-contrast	1		59	0	6	2	2	3	0	1
93	heterogeneous	smooth	well-marginated	>50% exophytic	complex cyst	no	no	left	lateral	35.77	34.27	cortical	no			21.8651	123	-39	8.16279	112	-82	corticomedullary	1		59	0	6	2	2	3	0	1
94	heterogeneous	smooth	well-marginated	>50% exophytic	complex cyst	no	no	left	lateral	35.77	34.27	cortical	no			20.914	129	-42	7.21163	103	-90	nephrographic	1		59	0	6	2	2	3	0	1
95	heterogeneous	smooth	well-marginated	>50% exophytic	complex cyst	no	no	left	lateral	35.77	34.27	cortical	no			26.1349	87	-16	12.4326	88	-43	excretory	1		59	0	6	2	2	3	0	1
96	NA	smooth	well-marginated	>50% exophytic	solid	NA	no	right	lateral	49.61	20.99	cortical	no			12.1294	36	-12				pre-contrast	1		76	1	6	2	3	4.2	1	1
97	heterogeneous	smooth	well-marginated	>50% exophytic	solid	yes	no	right	lateral	49.61	20.99	cortical	no			179.213	251	87	167.084	231	84	corticomedullary	1		76	1	6	2	3	4.2	1	1
98	heterogeneous	smooth	well-marginated	>50% exophytic	solid	yes	no	right	lateral	49.61	20.99	cortical	no			136.983	200	57	124.853	192	58	nephrographic	1		76	1	6	2	3	4.2	1	1
99	heterogeneous	smooth	well-marginated	>50% exophytic	solid	yes	no	right	lateral	49.61	20.99	cortical	no			75.1888	112	40	63.0594	106	22	excretory	1		76	1	6	2	3	4.2	1	1
100	NA	smooth	well-marginated	<50% exophytic	solid	NA	no	left	lateral	33.06	32.79	corticomedullary	no			9.83333	29	-20				pre-contrast	1		52	0	4	3	2	2.5	0	2
101	heterogeneous	smooth	well-marginated	<50% exophytic	solid	yes	no	left	lateral	33.06	32.79	corticomedullary	no			81.8419	164	11	72.0085	151	-10	corticomedullary	1		52	0	4	3	2	2.5	0	2
102	heterogeneous	smooth	well-marginated	<50% exophytic	solid	yes	no	left	lateral	33.06	32.79	corticomedullary	no			92.7863	158	23	82.953	159	10	nephrographic	1		52	0	4	3	2	2.5	0	2
103	heterogeneous	smooth	well-marginated	<50% exophytic	solid	yes	no	left	lateral	33.06	32.79	corticomedullary	no			82.7692	144	36	72.9359	134	25	excretory	1		52	0	4	3	2	2.5	0	2
104	NA	smooth	well-marginated	<50% exophytic	solid	NA	no	left	lateral	32.6	30.93	corticomedullary	no			11.6017	35	-20				pre-contrast	1		52	0	4	3	2	2.5	0	2
105	heterogeneous	smooth	well-marginated	<50% exophytic	solid	yes	no	left	lateral	32.6	30.93	corticomedullary	no			86.106	172	11	74.5043	157	-10	corticomedullary	1		52	0	4	3	2	2.5	0	2
106	heterogeneous	smooth	well-marginated	<50% exophytic	solid	yes	no	left	lateral	32.6	30.93	corticomedullary	no			96.4126	158	17	84.8109	159	4	nephrographic	1		52	0	4	3	2	2.5	0	2
107	heterogeneous	smooth	well-marginated	<50% exophytic	solid	yes	no	left	lateral	32.6	30.93	corticomedullary	no			88.5731	144	36	76.9713	134	25	excretory	1		52	0	4	3	2	2.5	0	2
108	NA	smooth	well-marginated	50/50	complex cyst	NA	no	left	lateral	36.03	35.46	corticomedullary	no			47.8508	96	-4				pre-contrast	1		57	1	4	2	2	2.1	0	1
109	homogeneous	smooth	well-marginated	50/50	complex cyst	no	no	left	lateral	36.03	35.46	corticomedullary	no			52.2131	163	-29	4.36234	133	-79	corticomedullary	1		57	1	4	2	2	2.1	0	1
110	homogeneous	smooth	well-marginated	50/50	complex cyst	no	no	left	lateral	36.03	35.46	corticomedullary	no			57.0693	159	2.84e-14	9.21847	119	-82	nephrographic	1		57	1	4	2	2	2.1	0	1
111	homogeneous	smooth	well-marginated	50/50	complex cyst	no	no	left	lateral	36.03	35.46	corticomedullary	no			53.9378	124	-2	6.08703	125	-80	excretory	1		57	1	4	2	2	2.1	0	1
112	NA	smooth	well-marginated	endophytic	cystic	NA	no	right	medial	39.94	36.19	sinus	no			21.1708	61	-19				pre-contrast	1		41	0	2	2	3	4.1	1	1
113	homogeneous	smooth	well-marginated	endophytic	cystic	no	no	right	medial	39.94	36.19	sinus	no			45.3206	94	-26	24.1498	89	-44	corticomedullary	1		41	0	2	2	3	4.1	1	1
114	homogeneous	smooth	well-marginated	endophytic	cystic	no	no	right	medial	39.94	36.19	sinus	no			49.958	109	-15	28.7871	94	-44	nephrographic	1		41	0	2	2	3	4.1	1	1
115	homogeneous	smooth	well-marginated	endophytic	cystic	no	no	right	medial	39.94	36.19	sinus	no			44.2589	108	-2	23.088	85	-35	excretory	1		41	0	2	2	3	4.1	1	1
116	NA	smooth	well-marginated	>50% exophytic	solid	NA	no	left	medial	39.08	35.41	sinus	yes			25.9386	75	-16				pre-contrast	1		63	1	6	2	2	3.5	0	1
117	heterogeneous	smooth	well-marginated	>50% exophytic	solid	yes	no	left	medial	39.08	35.41	sinus	yes			37.6409	111	-24	11.7024	86	-60	corticomedullary	1		63	1	6	2	2	3.5	0	1
118	heterogeneous	smooth	well-marginated	>50% exophytic	solid	yes	no	left	medial	39.08	35.41	sinus	yes			54.9071	143	-19	28.9685	113	-56	nephrographic	1		63	1	6	2	2	3.5	0	1
119	heterogeneous	smooth	well-marginated	>50% exophytic	solid	yes	no	left	medial	39.08	35.41	sinus	yes			47.2457	111	-13	21.3071	83	-57	excretory	1		63	1	6	2	2	3.5	0	1
120	NA	smooth	well-marginated	<50% exophytic	solid	NA	no	right	lateral	39.57	31.07	sinus	yes			29.4572	55	1				pre-contrast	1		76	0	6	2	2	3	0	1
121	heterogeneous	smooth	well-marginated	<50% exophytic	solid	yes	no	right	lateral	39.57	31.07	sinus	yes			48.3805	96	-8	18.9233	68	-31	corticomedullary	1		76	0	6	2	2	3	0	1
122	heterogeneous	smooth	well-marginated	<50% exophytic	solid	yes	no	right	lateral	39.57	31.07	sinus	yes			113.292	222	15	83.8348	196	-7	nephrographic	1		76	0	6	2	2	3	0	1
123	heterogeneous	smooth	well-marginated	<50% exophytic	solid	yes	no	right	lateral	39.57	31.07	sinus	yes			70.9233	115	27	41.4661	91	-15	excretory	1		76	0	6	2	2	3	0	1
124	NA	smooth	infiltrative	endophytic	solid	NA	no	right	medial	50.59	28.71	corticomedullary	no			44.947	101	-6				pre-contrast	1		59	0	6	3	13	4.2	1	3
125	homogeneous	smooth	infiltrative	endophytic	solid	no	no	right	medial	50.59	28.71	corticomedullary	no			64.5668	137	22	19.6198	101	-45	corticomedullary	1		59	0	6	3	13	4.2	1	3
126	homogeneous	smooth	infiltrative	endophytic	solid	no	no	right	medial	50.59	28.71	corticomedullary	no			71.9631	172	-12	27.0161	120	-72	nephrographic	1		59	0	6	3	13	4.2	1	3
127	homogeneous	smooth	infiltrative	endophytic	solid	no	no	right	medial	50.59	28.71	corticomedullary	no			73.3525	969	11	28.4055	912	-36	excretory	1		59	0	6	3	13	4.2	1	3
128	NA	smooth	well-marginated	<50% exophytic	solid	NA	no	right	medial	51.8	40.28	sinus	yes			43.8119	95	-16				pre-contrast	1		67	0	4	2	2	3.2	1	1
129	heterogeneous	smooth	well-marginated	<50% exophytic	solid	yes	no	right	medial	51.8	40.28	sinus	yes			58.6894	189	2	14.8776	153	-82	corticomedullary	1		67	0	4	2	2	3.2	1	1
130	heterogeneous	smooth	well-marginated	<50% exophytic	solid	yes	no	right	medial	51.8	40.28	sinus	yes			81.0373	164	-28	37.2254	141	-70	nephrographic	1		67	0	4	2	2	3.2	1	1
131	heterogeneous	smooth	well-marginated	<50% exophytic	solid	yes	no	right	medial	51.8	40.28	sinus	yes			73.7019	129	11	29.89	102	-60	excretory	1		67	0	4	2	2	3.2	1	1
132	NA	smooth	infiltrative	>50% exophytic	solid	NA	no	right	lateral	57.62	52.32	cortical	no			23.121	99	-33				pre-contrast	1		60	0	6	2	3	4.5	1	1
133	heterogeneous	smooth	infiltrative	>50% exophytic	solid	yes	yes	right	lateral	57.62	52.32	cortical	no			65.8047	257	-49	42.6837	231	-72	corticomedullary	1		60	0	6	2	3	4.5	1	1
134	heterogeneous	smooth	infiltrative	>50% exophytic	solid	yes	yes	right	lateral	57.62	52.32	cortical	no			56.9031	150	-38	33.7821	143	-64	nephrographic	1		60	0	6	2	3	4.5	1	1
135	heterogeneous	smooth	infiltrative	>50% exophytic	solid	yes	no	right	lateral	57.62	52.32	cortical	no			45.7062	93	-8	22.5853	100	-98	excretory	1		60	0	6	2	3	4.5	1	1
136	NA	smooth	infiltrative	<50% exophytic	solid	NA	no	left	lateral	35.53	21.25	cortical	no			34.2244	66	-4				pre-contrast	1		66	1	3	2	2	1.6	0	1
137	heterogeneous	smooth	infiltrative	<50% exophytic	solid	yes	no	left	lateral	35.53	21.25	cortical	no			150.512	210	90	116.287	193	55	corticomedullary	1		66	1	3	2	2	1.6	0	1
138	heterogeneous	smooth	infiltrative	<50% exophytic	solid	yes	no	left	lateral	35.53	21.25	cortical	no			131.356	190	26	97.132	186	-11	nephrographic	1		66	1	3	2	2	1.6	0	1
139	heterogeneous	smooth	infiltrative	<50% exophytic	solid	yes	no	left	lateral	35.53	21.25	cortical	no			110.614	138	62	76.3894	127	29	excretory	1		66	1	3	2	2	1.6	0	1
140	NA	smooth	well-marginated	>50% exophytic	solid	NA	no	right	lateral	17.03	14.08	cortical	no			16.7923	43	-8				pre-contrast	1		72	0	6	2	8	1	0	3
141	heterogeneous	smooth	well-marginated	>50% exophytic	solid	yes	no	right	lateral	17.03	14.08	cortical	no			171.023	322	40	154.231	320	34	corticomedullary	1		72	0	6	2	8	1	0	3
142	heterogeneous	smooth	well-marginated	>50% exophytic	solid	yes	no	right	lateral	17.03	14.08	cortical	no			136.662	235	52	119.869	223	21	nephrographic	1		72	0	6	2	8	1	0	3
143	heterogeneous	smooth	well-marginated	>50% exophytic	solid	yes	no	right	lateral	17.03	14.08	cortical	no			82.0538	154	31	65.2615	133	20	excretory	1		72	0	6	2	8	1	0	3
144	NA	smooth	well-marginated	<50% exophytic	solid	NA	no	right	medial	18.52	18.36	corticomedullary	no			17.2333	37	3				pre-contrast	0		62	0	6	?	?	1.3	0	1
145	heterogeneous	smooth	well-marginated	<50% exophytic	solid	no	no	right	medial	18.52	18.36	corticomedullary	no			117.633	197	21	100.4	168	-2	corticomedullary	0		62	0	6	?	?	1.3	0	1
146	heterogeneous	smooth	well-marginated	<50% exophytic	solid	no	no	right	medial	18.52	18.36	corticomedullary	no			98.8857	166	21	81.6524	155	-10	nephrographic	0		62	0	6	?	?	1.3	0	1
147	heterogeneous	smooth	well-marginated	<50% exophytic	solid	no	no	right	medial	18.52	18.36	corticomedullary	no			88.6	183	33	71.3667	162	1	excretory	0		62	0	6	?	?	1.3	0	1

## Sheet: Demographics key
[gender]	Gender	radio
		0	Male
		1	Female
[malignant]	Malignant	radio
		0	benign
		1	malignant
[aggressive]	Aggressive	radio
		0	indolent
		1	aggressive
[grade]	Grade	radio
		1	1
		2	2
		3	3
		4	4
		0	N/A
[stage]	Stage	radio
		1	pT1
		2	pT1a
		3	pT1b
		4	pT2
		5	pT2a
		6	pT2b
		7	pT3
		8	pT3a
		9	pT3b
		10	pT4
		11	pT4a
		12	pT4b
		13	pT3c
		14	pTa
		15	pTis
[race]	Race	radio
		1	American Indian or Alaska Native
		2	Asian
		3	Black or African American
		4	Hispanic or Latino
		5	Native Hawaiian or Other Pacific Islander
		6	White
		7	Other

## Sheet: Imaging features
Feature List	Extraction Method
min intensity	calculate with python (min intensity)
mean intensity (ROI)	calculate with python (mean intensity)
max intensity (ROI)	calculate with python (max of intensity)
min enhancement	calculate with python (min of pixelwise difference between latter phase and noncontrast)
mean enhancement (ROI)	calculate with python (mean of pixelwise difference between latter phase and noncontrast)
max enhancement (ROI)	calculate with python (max of pixelwise difference between latter phase and noncontrast)
enhancement pattern (predominantly homogeneous vs predominantly heterogeneous)	visually assess tumor for inconsistencies in intensity relative to precontrast - It will never be completely homogenous so consider predominantly heterogenous versus predominantly homogenous - NA for precontrast
medial vs lateral	visually assess location
left vs right kidney	visually assess location (right kidney is next to liver)
cortical, corticomedullary, sinus	visually assess location (sinus is bright spot toward middle)
margin shape - smooth vs lobulated	visually assess margin shape (smooth vs bumpy/wavy/lobulated)
margin aggressiveness - well-marginated/visible vs infiltrative	visually assess the degree to which the mass is infiltrative (non-distinct boundaries = infiltrative)
endophytic, <50% exophytic, >50% exophytic, 50/50	visually assess the degree to which the mass protrudes out from the renal contour
Invades renal pelvis? (y/n)
solid vs cystic	analyze body of tumor (solid = more heterogeneous intensity, higher attenuation near 30-40HU); cystic = more homogeneous intensity, fluid content ie low attenuation <20HU)
area of necrosis/hypoattenuation (present vs absent)	visually assess for dark regions in the tumor body
macroscopic fat (present vs absent)	visually assess for small spot (cluster of > 5 pixels ) near (-150)-(-20) HU - dark but not as dark as surrounding air
Lesion size (mm)	measure length of longest dimension (only measured in best-appearing phase)
Lesion size (2nd dimension) (mm)	measure length of dimension perpendicular to longest dimension (only measured in best-appearing phase)
